# Supplementary material for: A Competing Hydrogen Bond Network Offers Access to a New Conformation in 24-Atom Triazine Macrocycles
Source: Molecules. 2025 Nov 20;30(22):4475. doi: 10.3390/molecules30224475 (PMC12655256; doi:10.3390/molecules30224475)
Supplement: Supplementary file 1 [file molecules-30-04475-s001.zip]

Archive with 1 entries (1 files):
- molecules-3968436-supplementary.pdf
